# Supplementary material for: Exploring the implementation of an SMS-based digital health tool on maternal and infant health in informal settlements
Source: BMC Pregnancy Childbirth. 2024 Mar 27;24:222. doi: 10.1186/s12884-024-06373-7 (PMC10967085; doi:10.1186/s12884-024-06373-7)
Supplement: Supplementary file 1 — Supplementary Material 1. [file 12884_2024_6373_MOESM1_ESM.xlsx]

## Sheet: Table 1
Table 1: Baseline and Endline demographic characteristics of study participants
Factor	Level	Baseline	Endline	p-value
		n (%)	n (%)
N		678	738
Participant type	Currently Pregnant	176 (26.0%)	220 (29.8%)	0.18
	Have a child 0-6 months	286 (42.2%)	280 (37.9%)
	Have a child 7-11 months	216 (31.9%)	238 (32.2%)
Age		27.4 (6.0)	27.8 (6.0)	0.21
Age distribution	15-19	42 (6.2%)	38 (5.1%)	0.069
	20-24	203 (29.9%)	216 (29.3%)
	25-29	190 (28.0%)	237 (32.1%)
	30-34	155 (22.9%)	132 (17.9%)
	above 35	88 (13.0%)	115 (15.6%)
Marital status	Married	453 (66.8%)	506 (68.6%)	0.48
	Single	225 (33.2%)	232 (31.4%)
Education	Primary (no certificate/incomplete)	262 (38.6%)	248 (33.6%)	0.054
	Secondary ‘O’/ ‘A’ level (no certificate/incomplete)	336 (49.6%)	377 (51.1%)
	College/Tertiary (certificate /complete)	80 (11.8%)	113 (15.3%)
Wealth	Less Wealth	327 (48.2%)	239 (32.4%)	<0.001
	Higher Wealth	351 (51.8%)	499 (67.6%)
Employment Status	Employed	244 (36.0%)	235 (31.8%)	0.1
	Unemployed	434 (64.0%)	503 (68.2%)
Ward		7.7 (8.2)	7.1 (7.2)	0.21
	Dagoretti	270 (39.8%)	312 (42.3%)	0.35
	Mathare	408 (60.2%)	426 (57.7%)

## Sheet: Table 2
Table 2 - Part 1: ANC care seeking amongst baseline and endline participants
	Baseline		Endline
	N	n (%)	N	n (%)	Unadjusted OR	p-value	Adjusted OR¹	p-value
Proportion attending ANC care	461	428 ( 93% )	498	459 ( 92% )	0.91	0.69	0.93	0.77
Proportion with at least 4 ANC visits, amongst those who attended ANC (Limited to mothers with a child aged 0-6 months)	277	198 ( 71% )	276	201 ( 73% )	1.07	0.72	0.96	0.84
Table 2 - Part 2: ANC care seeking amongst those enrolled in PROMPTS and not-enrolled in PROMPTS at endline
	Endline - Not Enrolled		Endline - Enrolled
	N	n (%)	N	n (%)	Unadjusted OR	p-value	Adjusted OR¹	p-value
Proportion attending ANC care	268	239 ( 89% )	230	220 ( 96% )	2.67**	0.01	2.28*	0.05
Proportion with at least 4 ANC visits (Limited to mothers with a child aged 0-6 months)	140	97 ( 69% )	136	104 ( 76% )	1.44	0.18	1.38	0.25
1. Controlled for age, wealth, marital status, sub-county, participant type, education, and employment status
"* p<0.05	** p<0.01	*** p<0.001"

## Sheet: Table 3A
Table 3A - Part 1: Maternal knowledge of danger signs during pregnancy and post delivery amongst baseline and endline participants (Logistic regression results)
	Baseline		Endline
	N	n (%)	N	n (%)	Un-adjusted OR	p-value	Adjusted OR¹	p-value
Proportion of mothers who reported knowing any signs of complications during pregnancy	461	361 ( 78% )	500	390 ( 78% )	0.98	0.91	0.92	0.6
Proportion of mothers who reported knowing any danger signs during delivery	461	215 ( 47% )	500	253 ( 51% )	1.17	0.22	1.17	0.24
Table 3A - Part 2: Maternal knowledge of danger signs during pregnancy and post delivery amongst participants enrolled in PROMPTS and not-enrolled in PROMPTS at endline
	Endline - Not Enrolled		Endline - Enrolled		Un-adjusted OR	p-value	Adjusted OR¹	p-value
	N	n (%)	N	n (%)
Proportion of mothers who reported knowing any signs of complications during pregnancy	270	193 ( 71% )	230	197 ( 86% )	2.38***	0	2.20**	0
Proportion of mothers who reported knowing any danger signs during delivery	270	127 ( 47% )	230	126 ( 55% )	1.36	0.08	1.28	0.2
1. Controlled for age, wealth, marital status, sub-county, participant type, education, and employment status
* p<0.05, ** p<0.01, *** p<0.001

## Sheet: Table 3B
Table 3B - Part 1: Maternal knowledge of danger signs during pregnancy and post delivery amongst baseline and endline participants (amongst those who reported 'yes' for each respective category, linear regression results)
	Baseline		Endline
	N	#	N	#	Unadjusted TE	p-value	Adjusted TE¹	p-value
Mean # of pregnancy complications listed	361	2.54848	390	2.35641	-0.19*	0.03	-0.24*	0.01
Mean # of delivery danger signs listed	215	1.66977	253	1.63636	-0.03	0.7	-0.02	0.87
Table 3B - Part 2: Maternal knowledge of danger signs during pregnancy and post delivery amongst participants enrolled in PROMPTS and not-enrolled in PROMPTS at endline (among those who reported 'yes' for each respective category, linear regression results)
	Endline - Not Enrolled		Endline - Enrolled
	N	#	N	#	Unadjusted TE	p-value	Adjusted TE¹	p-value
Mean # of pregnancy complications listed	193	2.28497	197	2.4264	0.14	0.22	0.13	0.28
Mean # of delivery danger signs listed	127	1.74016	126	1.53175	-0.21	0.09	-0.29*	0.02
1. Controlled for age, wealth, marital status, sub-county, participant type, education, and employment status
* p<0.05, ** p<0.01, *** p<0.001

## Sheet: ANC_Lin_Reg_Alt
	-1	-2	-3	-4	-5	-6	-7	-8	-9	-10	-11	-12	-13	-14	-15	-16
	preg_signs	preg_signs	preg_signs	preg_signs	del_signs	del_signs	del_signs	del_signs	baby_signs	baby_signs	baby_signs	baby_signs	mom_post_del_signs	mom_post_del_signs	mom_post_del_signs	mom_post_del_signs
	b/ci95/p	b/ci95/p	b/ci95/p	b/ci95/p	b/ci95/p	b/ci95/p	b/ci95/p	b/ci95/p	b/ci95/p	b/ci95/p	b/ci95/p	b/ci95/p	b/ci95/p	b/ci95/p	b/ci95/p	b/ci95/p
period	-0.19*	-0.24*			-0.03	-0.02			-0.22	-0.27*			-0.12	-0.12
	(-0.37 -0.01)	(-0.42 -0.05)			(-0.21 0.14)	(-0.19 0.16)			(-0.46 0.02)	(-0.51 -0.02)			(-0.36 0.11)	(-0.36 0.11)
	-0.03	-0.01			-0.7	-0.87			-0.08	-0.04			-0.29	-0.31
Status in RP			0.14	0.13			-0.21	-0.29*			-0.29	-0.33*			-0.17	-0.2
			(-0.08 0.37)	(-0.10 0.36)			(-0.45 0.03)	(-0.54 -0.04)			(-0.60 0.02)	(-0.65 -0.02)			(-0.48 0.15)	(-0.51 0.11)
			-0.22	-0.28			-0.09	-0.02			-0.07	-0.04			-0.3	-0.21
Observations	751	745	390	389	468	464	253	252	406	403	200	200	350	348	178	178
#ERROR!	** p<0.01	*** p<0.001"

## Sheet: Table 4
Table 4 - Part 1: Postnatal and newborn care seeking amongst baseline and endline participants (Logisitc Regression Results)
	Baseline		Endline
	N	n (%)	N	n (%)	Unadjusted OR	p-value	Adjusted OR¹	p-value
Proportion of babies who were checked by a provider	491	457 ( 93% )	515	497 ( 97% )	2.05*	0.02	1.85*	0.05
Timing of baby’s first visit (amongst babies checked by a provider)
Proportion of babies who were checked before 48 hours	468	295 ( 63% )	500	394 ( 79% )	2.18***	0	2.36***	0
Proportion of babies who were checked before 6 days	468	322 ( 69% )	500	419 ( 84% )	2.35***	0	2.56***	0
Proportion of mums who were checked by a provider	491	240 ( 49% )	515	333 ( 65% )	1.91***	0	1.88***	0
Timing of mum’s first visit (amongst mothers checked by a provider)
Proportion of mothers who were checked before 48 hours	251	118 ( 47% )	336	222 ( 66% )	2.19***	0	2.22***	0
Proportion of mothers who were checked before 6 days	251	127 ( 51% )	336	237 ( 71% )	2.34***	0	2.37***	0
Table 4 - Part 2: Postnatal and newborn care seeking amongst participants enrolled in PROMPTS and not-enrolled in PROMPTS at endline (Logisitc Regression Results)
	Endline - Not Enrolled		Endline - Enrolled
	N	n (%)	N	n (%)	Unadjusted OR	p-value	Adjusted OR¹	p-value
Proportion of babies who were checked by a provider	278	263 ( 95% )	237	234 ( 99% )	4.45*	0.02	4.20*	0.03
Timing of baby’s first visit (amongst babies checked by a provider)
Proportion of babies who were checked before 48 hours	265	202 ( 76% )	235	192 ( 82% )	1.39	0.14	1.56	0.06
Proportion of babies who were checked before 6 days	265	215 ( 81% )	235	204 ( 87% )	1.53	0.09	1.72*	0.04
Proportion of mums who were checked by a provider	278	167 ( 60% )	237	166 ( 70% )	1.55*	0.02	1.52*	0.03
Timing of mum’s first visit (amongst mothers checked by a provider)
Proportion of mothers who were checked before 48 hours	169	109 ( 64% )	167	113 ( 68% )	1.15	0.54	1.18	0.51
Proportion of mothers who were checked before 6 days	169	118 ( 70% )	167	119 ( 71% )	1.07	0.77	1.03	0.91
1. Controlled for age, wealth, marital status, sub-county, participant type, education, and employment status
* p<0.05, ** p<0.01, *** p<0.001

## Sheet: Table 5A
Table 5A - Part 1: Maternal knowledge - postnatal care for babies amongst baseline and endline participants (Logistic Regression Results)
	Baseline		Endline
	N	n (%)	N	n (%)	Unadjusted OR	p-value	Adjusted OR¹	p-value
Proportion of mothers who reported knowing about exclusive breastfeeding for 6 months	491	382 ( 78% )	515	425 ( 83% )	1.35	0.06	1.38*	0.05
Proportion of mothers who knew that they should keep the baby clothed or covered as much as possible at all time	491	377 ( 77% )	515	384 ( 75% )	0.89	0.41	0.91	0.54
Proportion of mothers who knew that they should avoid putting the baby on any cold or wet surface	491	194 ( 40% )	515	178 ( 35% )	0.81	0.1	0.82	0.15
Proportion of mothers who knew that they should avoid bathing the baby during the first six hours of life	491	71 ( 14% )	515	50 ( 10% )	0.64*	0.02	0.63*	0
Proportion of mothers who knew that they should wash hands with clean water and soap before and after handling the cord stump	491	112 ( 23% )	515	138 ( 27% )	1.24	0.14	1.32	0.07
Proportion of mothers who keep the cord stump exposed to air or loosely covered with clean clothes	491	70 ( 14% )	515	83 ( 16% )	1.16	0.41	1.16	0.43
Proportion of mums who know to avoid applying unclean substances on the cord stump	491	78 ( 16% )	515	93 ( 18% )	1.17	0.36	1.1	0.57
Proportion of mums who know to avoid covering the cord stump with bandages	491	41 ( 8% )	515	50 ( 10% )	1.18	0.45	1.15	0.54
Proportion of mums who know to hold pre-term baby skin-to-skin with mother	491	37 ( 8% )	515	23 ( 4% )	0.57*	0.04	0.51*	0.02
Proportion of mothers who reported knowing any danger signs for baby after delivery (Limited to mothers with a child aged 0-6 months)	285	206 ( 72% )	280	200 ( 71% )	0.96	0.82	0.88	0.52
Proportion of mothers who reported knowing any danger signs for the mom after delivery (Limited to mothers with a child aged 0-6 months)	285	172 ( 60% )	280	178 ( 64% )	1.15	0.43	1.13	0.5
Table 5B - Part 2: Maternal knowledge - postnatal care for babies amongst participants enrolled in PROMPTS and not-enrolled in PROMPTS at endline (Logistic Regression Results)
	Endline - Not Enrolled		Endline - Enrolled
	N	n (%)	N	n (%)	Unadjusted OR	p-value	Adjusted OR¹	p-value
Proportion of mothers who reported knowing about exclusive breastfeeding for 6 months	278	232 ( 83% )	237	193 ( 81% )	0.87	0.55	0.83	0.44
Proportion of mothers who knew that they should keep the baby clothed or covered as much as possible at all time	278	200 ( 72% )	237	184 ( 78% )	1.35	0.14	1.33	0.18
Proportion of mothers who knew that they should avoid putting the baby on any cold or wet surface	278	93 ( 33% )	237	85 ( 36% )	1.11	0.57	1.19	0.36
Proportion of mothers who knew that they should avoid bathing the baby during the first six hours of life	278	30 ( 11% )	237	20 ( 8% )	0.76	0.37	0.74	0.35
Proportion of mothers who knew that they should wash hands with clean water and soap before and after handling the cord stump	278	75 ( 27% )	237	63 ( 27% )	0.98	0.92	0.99	0.96
Proportion of mothers who keep the cord stump exposed to air or loosely covered with clean clothes	278	46 ( 17% )	237	37 ( 16% )	0.93	0.77	0.92	0.72
Proportion of mums who know to avoid applying unclean substances on the cord stump	278	45 ( 16% )	237	48 ( 20% )	1.31	0.23	1.22	0.41
Proportion of mums who know to avoid covering the cord stump with bandages	278	24 ( 9% )	237	26 ( 11% )	1.3	0.37	1.3	0.39
Proportion of mums who know to hold pre-term baby skin-to-skin with mother	278	17 ( 6% )	237	6 ( 3% )	0.4	0.06	0.31*	0.02
Proportion of mothers who reported knowing any danger signs for baby after delivery (Limited to mothers with a child aged 0-6 months)	143	90 ( 63% )	137	110 ( 80% )	2.40**	0	2.21**	0.01
Proportion of mothers who reported knowing any danger signs for the mom after delivery (Limited to mothers with a child aged 0-6 months)	143	83 ( 58% )	137	95 ( 69% )	1.64	0.05	1.62	0.07
1. Controlled for age, wealth, marital status, sub-county, participant type, education, and employment status
* p<0.05, ** p<0.01, *** p<0.001

## Sheet: Table 5B
Table 5B - Part 1: Maternal knowledge of danger signs post delivery amongst baseline and endline participants (amongst those who reported 'yes' for each respective category, linear regression results)
	Baseline		Endline
	N	#	N	#	Unadjusted TE	p-value	Adjusted TE¹	p-value
Mean # of baby post-delivery danger signs listed (Limited to mothers with a child aged 0-6 months)	206	2.35922	200	2.14	-0.22	0.08	-0.27*	0.04
Mean # of mom post-delivery danger signs listed (Limited to mothers with a child aged 0-6 months)	172	1.84302	178	1.7191	-0.12	0.29	-0.12	0.31
Table 5B - Part 2: Maternal knowledge of danger signs post delivery amongst participants enrolled in PROMPTS and not-enrolled in PROMPTS at endline (among those who reported 'yes' for each respective category, linear regression results)
	Endline - Not Enrolled		Endline - Enrolled
	N	#	N	#	Unadjusted TE	p-value	Adjusted TE¹	p-value
Mean # of baby post-delivery danger signs listed (Limited to mothers with a child aged 0-6 months)	90	2.3	110	2.00909	-0.29	0.07	-0.33*	0.04
Mean # of mom post-delivery danger signs listed (Limited to mothers with a child aged 0-6 months)	83	1.80723	95	1.6421	-0.17	0.3	0.2	0.21
1. Controlled for age, wealth, marital status, sub-county, participant type, education, and employment status
* p<0.05, ** p<0.01, *** p<0.001

## Sheet: Table 6A
Table 6A - Unadjusted and adjusted odds ratios for being enrolled in PROMPTS amongst endline users
	n	Unadjusted OR	p-value		Adjusted OR¹	p-value
Age	738	1.03*	0.04	736	1.04*	0.01
Unemployed	738	1.3	0.1	736	1.45*	0.03
Status	738	1.96***	0	736	1.84***	0
Single	738	0.68*	0.02	736	0.81	0.23
Duration in ward	736	0.98	0.1	736	0.98	0.09
Education (reference = Primary)	738
- Secondary		1.17	0.35	736	1.29	0.15
- Tertiary / College		1.43	0.11	736	1.70*	0.03
Participant Type (reference = ANC)	738
- Have a child 0-6 months		1.31	0.14	736	1.24	0.25
- Have a child 7-11 months		1.01	0.97	736	1.11	0.58
"* p<0.05	** p<0.01	*** p<0.001"
1. Controlled for age, wealth, marital status, sub-county, participant type, education, and employment status

## Sheet: Table 6B
Table 6B - Unadjusted and adjusted odds ratios for being active PROMPTS amongst endline users
	n	Unadjusted OR	p-value	n	Adjusted OR¹	p-value
Age	331	0.98	0.56	330	1.01	0.71
Employed	331	1.19	0.62	330	1.41	0.42
Status	331	1.18	0.64	330	0.86	0.73
Single	331	1.29	0.5	330	1.14	0.77
Duration in ward	330	1.02	0.5	330	1.02	0.52
Education (reference = Primary)	331
- Secondary		1.92	0.07	330	1.98	0.11
- Tertiary / College		1.13	0.79	330	1.68	0.33
Participant Type (reference = ANC)	331
- Have a child 0-6 months		6.66***	0	330	6.94***	0
- Have a child 7-11 months		25.97***	0	330	27.89***	0
"* p<0.05	** p<0.01	*** p<0.001"
1. Controlled for age, wealth, marital status, sub-county, participant type, education, and employment status

[truncated: 11 more sheets: Orig Data >> , Table 3A_Orig, Table 3B_Orig, ANC_Prop, ANC_Prop_Alt, ANC_Log_Reg, ANC_Log_Reg_Alt, ANC_Lin_Reg, PNC_Prop, Table6_Orig, Table 7_Orig]
